# Supplementary material for: Mitochondrial Dysfunction Combined with Elevated CoQ10 Levels Specifically in Placental Cytotrophoblasts Suggests a Role for Mitophagy in Preeclampsia
Source: Biology (Basel). 2026 Jan 13;15(2):139. doi: 10.3390/biology15020139 (PMC12838238; doi:10.3390/biology15020139)
Supplement: Supplementary file 1 [file biology-15-00139-s001.zip]

Archive with 1 entries (1 files):
- biology-4017557-supplementary.pdf
